# Supplementary material for: Using the Photo–Piezoelectric Effect of AuPt@BaTiO3 Oxidase Mimetics for Colorimetric Detection of GSH in Serum
Source: Sensors (Basel). 2024 Mar 31;24(7):2242. doi: 10.3390/s24072242 (PMC11014263; doi:10.3390/s24072242)
Supplement: Supplementary file 1 [file sensors-24-02242-s001.zip]

Archive with 1 entries (1 files):
- sensors-2865734-supplementary.pdf
